# Supplementary material for: Genome-Wide Identification Analysis of GST Gene Family in Wild Blueberry Vaccinium duclouxii and Their Impact on Anthocyanin Accumulation
Source: Plants (Basel). 2024 May 29;13(11):1497. doi: 10.3390/plants13111497 (PMC11174658; doi:10.3390/plants13111497)
Supplement: Supplementary file 1 [file plants-13-01497-s001.zip]

Archive with 1 entries (1 files):
- plants-3018963-supplementary.pdf
